# Supplementary material for: Peroxymonosulfate-Activation-Induced Phase Transition of Mn3O4 Nanospheres on Nickel Foam with Enhanced Catalytic Performance
Source: Molecules. 2023 May 24;28(11):4312. doi: 10.3390/molecules28114312 (PMC10254458; doi:10.3390/molecules28114312)
Supplement: Supplementary file 1 [file molecules-28-04312-s001.zip]

Archive with 1 entries (1 files):
- molecules-2364256-supplementary.pdf
